# Supplementary material for: COPD and T2DM: a Mendelian randomization study
Source: Front Endocrinol (Lausanne). 2024 Feb 8;15:1302641. doi: 10.3389/fendo.2024.1302641 (PMC10883379; doi:10.3389/fendo.2024.1302641)
Supplement: Supplementary file 2 [file Table_1.xlsx]

## Sheet: Table S1
Valid instrumental variables for Mendelian randomization analysis of COPD (exposure) on T2DM (outcome)
	SNP	effect_allele.exposure	other_allele.exposure	eaf.exposure	beta.exposure	se.exposure	pval.exposure	exposure	sd	F
1	rs9435731	A	C	0.5112	0.0613	0.0099	6.55e-10	exposure	5.02673	19.1616
2	rs76841360	A	G	0.226	0.0728	0.0117	4.95e-10	exposure	5.94069	13.5453
3	rs3009947	T	C	0.501	-0.0567	0.0096	4.02e-09	exposure	4.87441	17.4429
4	rs2571445	A	G	0.39	0.0701	0.0101	3.43e-12	exposure	5.12828	22.922
5	rs4093840	A	T	0.4681	0.0621	0.0099	3.91e-10	exposure	5.02673	19.5948
6	rs2955083	A	T	0.8807	0.1224	0.0155	3.53e-15	exposure	7.87014	13.1044
7	rs7650602	T	C	0.5506	-0.0546	0.01	4.86e-08	exposure	5.07751	14.7539
8	rs13140176	A	G	0.612	0.1662	0.0103	4.09e-59	exposure	5.22983	123.71
9	rs10037493	T	C	0.4509	-0.1189	0.009	2.58e-33	exposure	4.56976	86.4535
10	rs1334576	A	G	0.4188	0.0555	0.0097	1.19e-08	exposure	4.92518	15.9378
11	rs2284174	T	C	0.7774	-0.1174	0.0124	2.1e-21	exposure	6.29611	31.0271
12	rs2070600	T	C	0.615	-0.1865	0.0218	1.09e-17	exposure	11.069	34.663
13	rs646695	T	C	0.7563	-0.0747	0.0114	4.62e-11	exposure	5.78836	15.8283
14	rs9399401	T	C	0.7204	0.147	0.011	1.64e-40	exposure	5.58526	71.9628
15	rs798565	A	G	0.2936	-0.0654	0.0111	3.93e-09	exposure	5.63604	14.4002
16	rs7068966	T	C	0.51	-0.0959	0.0097	6.22e-23	exposure	4.92518	48.8617
17	rs11049386	A	T	0.289	-0.0618	0.011	2.7e-08	exposure	5.58526	12.972
18	rs7958945	A	G	0.6408	-0.0627	0.0103	1.03e-09	exposure	5.22983	17.0598
19	rs72699855	C	G	0.1871	-0.0749	0.0128	4.82e-09	exposure	6.49921	10.4159
20	rs1441358	T	G	0.661	-0.1208	0.01	7.39e-33	exposure	5.07751	65.4142
21	rs10152300	A	G	0.774	-0.081	0.0117	4.2e-12	exposure	5.94069	16.7688
22	rs4888379	A	T	0.4179	-0.0926	0.0099	5.86e-21	exposure	5.02673	42.5716
23	rs8080772	T	C	0.6425	0.0593	0.0104	1.37e-08	exposure	5.28061	14.9363
24	rs12373142	C	G	0.7789	-0.073	0.0119	9.94e-10	exposure	6.04224	12.962
25	rs11655567	T	C	0.5094	-0.0588	0.0098	1.9e-09	exposure	4.97596	17.9948
26	rs2096468	A	C	0.4455	0.0541	0.0089	4e-08	exposure	4.51898	18.2567

## Sheet: Table S2
Heterogeneity test of the instrumental variables for COPD on T2DM
exposure	outcome	method	Q	Q_df	Q_pval
COPD	T2DM	MR Egger	25.2076	18	0.119305
COPD	T2DM	Inverse variance weighted	27.0803	19	0.102795

## Sheet: Table S3
Inverse variance weighted、MR Egger、Weighted median test of the instrumental variables for COPD on T2DM.
Exposure	Outcome	Method	OR(95%CI)	OR	or_lci95	or_lci95	P-value
COPD	T2DM	MR Egger	1.13(1.01-1.25)	1.13	1.01	1.25	0.039
		Weighted median	1.08(1.02-1.14)	1.08	1.02	1.14	0.005
		Inverse variance weighted	1.06(1.01-1.11)	1.06	1.01	1.11	0.006

## Sheet: Table S4
Pleiotropy test of the instrumental variables for COPD on T2DM.
outcome	exposure	egger_intercept	se	pval
T2DM	COPD	-0.00592359	0.00512234	0.262627
